# Supplementary material for: MiR-211 is essential for adult cone photoreceptor maintenance and visual function
Source: Sci Rep. 2017 Dec 5;7:17004. doi: 10.1038/s41598-017-17331-z (PMC5717140; doi:10.1038/s41598-017-17331-z)
Supplement: Supplementary file 2 — Supplementary Table 1 [file 41598_2017_17331_MOESM2_ESM.xlsx]

## Sheet: Foglio1
GO	TERM	ONTOLOGY	ES	P	fdr
GO:0031012	extracellular matrix	CC	0.352903	0	0
GO:0009897	external side of plasma membrane	CC	0.322831	4.10783e-15	5.25117e-12
GO:0005743	mitochondrial inner membrane	CC	0.237354	3.77476e-15	5.25117e-12
GO:0070469	respiratory chain	CC	0.504097	1.13465e-13	1.08784e-10
GO:0002376	immune system process	BP	0.25262	1.43552e-13	1.10104e-10
GO:0006629	lipid metabolic process	BP	0.203128	2.10831e-13	1.34756e-10
GO:0043065	positive regulation of apoptotic process	BP	0.231753	2.03049e-12	8.82528e-10
GO:0043066	negative regulation of apoptotic process	BP	0.192491	1.78413e-12	8.82528e-10
GO:0005578	proteinaceous extracellular matrix	CC	0.238051	2.07112e-12	8.82528e-10
GO:0032403	protein complex binding	MF	0.180737	2.54337e-09	8.86712e-07
GO:0005925	focal adhesion	CC	0.173738	2.37585e-09	8.86712e-07
GO:0007155	cell adhesion	BP	0.160468	3.77323e-09	1.20586e-06
GO:0045766	positive regulation of angiogenesis	BP	0.328674	6.39687e-09	1.88708e-06
GO:0008152	metabolic process	BP	0.154262	7.67757e-09	1.9629e-06
GO:0005178	integrin binding	MF	0.33082	7.67319e-09	1.9629e-06
GO:0004674	protein serine/threonine kinase activity	MF	0.159008	2.00562e-08	4.80723e-06
GO:0035556	intracellular signal transduction	BP	0.167696	3.2025e-08	7.22447e-06
GO:0008201	heparin binding	MF	0.294522	3.92607e-08	8.36471e-06
GO:0009055	electron carrier activity	MF	0.422165	9.12013e-08	1.8343e-05
GO:0006099	tricarboxylic acid cycle	BP	0.554507	9.56609e-08	1.8343e-05
GO:0006631	fatty acid metabolic process	BP	0.253833	1.06946e-07	1.95303e-05
GO:0008285	negative regulation of cell proliferation	BP	0.16954	1.20479e-07	2.06056e-05
GO:0003824	catalytic activity	MF	0.142468	1.2358e-07	2.06056e-05
GO:0003779	actin binding	MF	0.165301	1.30863e-07	2.09109e-05
GO:0019901	protein kinase binding	MF	0.146586	2.71663e-07	4.16731e-05
GO:0045121	membrane raft	CC	0.201409	2.96386e-07	4.3717e-05
GO:0042472	inner ear morphogenesis	BP	0.381532	4.94062e-07	7.01751e-05
GO:0031625	ubiquitin protein ligase binding	MF	0.179213	6.00028e-07	8.21824e-05
GO:0001525	angiogenesis	BP	0.195318	7.59393e-07	0.000100423
GO:0046777	protein autophosphorylation	BP	0.210174	9.10476e-07	0.000116389
GO:0043005	neuron projection	CC	0.144371	1.00967e-06	0.000124906
GO:0008233	peptidase activity	MF	0.145038	1.27071e-06	0.000147672
GO:0008237	metallopeptidase activity	MF	0.245014	1.26614e-06	0.000147672
GO:0006897	endocytosis	BP	0.206579	1.49774e-06	0.000168936
GO:0005102	receptor binding	MF	0.159136	1.9195e-06	0.00020692
GO:0016477	cell migration	BP	0.198288	1.9424e-06	0.00020692
GO:0006955	immune response	BP	0.279609	2.45045e-06	0.000253986
GO:0006979	response to oxidative stress	BP	0.255612	2.87266e-06	0.000282478
GO:0004175	endopeptidase activity	MF	0.307772	2.82626e-06	0.000282478
GO:0030036	actin cytoskeleton organization	BP	0.220485	3.40447e-06	0.000318443
GO:0045177	apical part of cell	CC	0.265981	3.34835e-06	0.000318443
GO:0045087	innate immune response	BP	0.178691	3.76975e-06	0.000344214
GO:0072562	blood microparticle	CC	0.314457	4.2308e-06	0.000368753
GO:0016529	sarcoplasmic reticulum	CC	0.341578	4.15316e-06	0.000368753
GO:0010466	negative regulation of peptidase activity	BP	0.356284	4.69392e-06	0.000400027
GO:0050873	brown fat cell differentiation	BP	0.449546	4.84543e-06	0.000403961
GO:0006958	complement activation, classical pathway	BP	0.657324	4.97587e-06	0.000406009
GO:0019904	protein domain specific binding	MF	0.159721	5.41731e-06	0.00043282
GO:0008284	positive regulation of cell proliferation	BP	0.1359	6.52569e-06	0.000510735
GO:0030424	axon	CC	0.148273	7.48069e-06	0.000573769
GO:0008217	regulation of blood pressure	BP	0.399496	7.91189e-06	0.000594943
GO:0042474	middle ear morphogenesis	BP	0.520426	8.25066e-06	0.000608486
GO:0000062	fatty-acyl-CoA binding	MF	0.445265	9.48022e-06	0.000673271
GO:0016887	ATPase activity	MF	0.198429	1.05414e-05	0.000735026
GO:0030414	peptidase inhibitor activity	MF	0.346878	1.19662e-05	0.000819469
GO:0046982	protein heterodimerization activity	MF	0.122762	1.21998e-05	0.000820808
GO:0006936	muscle contraction	BP	0.394338	1.51418e-05	0.00100119
GO:0030027	lamellipodium	CC	0.212192	1.55948e-05	0.00101366
GO:0030425	dendrite	CC	0.127601	1.61024e-05	0.00102921
GO:0005215	transporter activity	MF	0.2267	1.84934e-05	0.00116266
GO:0050660	flavin adenine dinucleotide binding	MF	0.305388	1.91417e-05	0.00118401
GO:0015629	actin cytoskeleton	CC	0.178607	1.94683e-05	0.00118509
GO:0008289	lipid binding	MF	0.174895	2.05591e-05	0.00121858
GO:1900026	positive regulation of substrate adhesion-dependent cell spreading	BP	0.462651	2.0654e-05	0.00121858
GO:0016746	transferase activity, transferring acyl groups	MF	0.205813	2.24145e-05	0.00128298
GO:0030574	collagen catabolic process	BP	0.60209	2.20996e-05	0.00128298
GO:0031674	I band	CC	0.508252	2.62252e-05	0.00145751
GO:0030335	positive regulation of cell migration	BP	0.189784	2.58448e-05	0.00145751
GO:0008360	regulation of cell shape	BP	0.22057	3.12442e-05	0.00168762
GO:0008305	integrin complex	CC	0.480629	3.43751e-05	0.00183095
GO:0071260	cellular response to mechanical stimulus	BP	0.513571	3.58419e-05	0.00187353
GO:0004806	triglyceride lipase activity	MF	0.838187	3.61515e-05	0.00187353
GO:0019838	growth factor binding	MF	0.368158	4.08113e-05	0.00208682
GO:0007507	heart development	BP	0.168928	4.97418e-05	0.00251
GO:0006956	complement activation	BP	0.739605	5.24797e-05	0.00261376
GO:0004713	protein tyrosine kinase activity	MF	0.220535	5.61141e-05	0.00267566
GO:0050731	positive regulation of peptidyl-tyrosine phosphorylation	BP	0.262883	5.56954e-05	0.00267566
GO:0006954	inflammatory response	BP	0.184973	5.56613e-05	0.00267566
GO:0007517	muscle organ development	BP	0.308931	5.65134e-05	0.00267566
GO:0016324	apical plasma membrane	CC	0.160346	6.03221e-05	0.00276403
GO:0043524	negative regulation of neuron apoptotic process	BP	0.199501	6.13207e-05	0.00276403
GO:0003682	chromatin binding	MF	0.118112	6.10154e-05	0.00276403
GO:0030195	negative regulation of blood coagulation	BP	0.822953	6.19836e-05	0.00276403
GO:0030881	beta-2-microglobulin binding	MF	0.670024	5.94459e-05	0.00276403
GO:0004888	transmembrane signaling receptor activity	MF	0.260259	6.87265e-05	0.0030295
GO:0001938	positive regulation of endothelial cell proliferation	BP	0.300076	7.13789e-05	0.00307571
GO:0007169	transmembrane receptor protein tyrosine kinase signaling pathway	BP	0.242849	7.11511e-05	0.00307571
GO:0007605	sensory perception of sound	BP	0.222311	7.74913e-05	0.00327548
GO:0008144	drug binding	MF	0.242597	8.17815e-05	0.00327548
GO:0001701	in utero embryonic development	BP	0.147871	8.28479e-05	0.00327548
GO:0010460	positive regulation of heart rate	BP	0.552141	8.04133e-05	0.00327548
GO:0060100	positive regulation of phagocytosis, engulfment	BP	0.66067	8.24634e-05	0.00327548
GO:0007596	blood coagulation	BP	0.332751	7.8411e-05	0.00327548
GO:0019882	antigen processing and presentation	BP	0.41982	8.05392e-05	0.00327548
GO:0001968	fibronectin binding	MF	0.427844	7.8766e-05	0.00327548
GO:0015293	symporter activity	MF	0.240685	8.54175e-05	0.00334261
GO:0004222	metalloendopeptidase activity	MF	0.252938	0.000107246	0.00415442
GO:0030145	manganese ion binding	MF	0.330532	0.000112352	0.0043087
GO:0005516	calmodulin binding	MF	0.177733	0.000117095	0.00444612
GO:0004867	serine-type endopeptidase inhibitor activity	MF	0.345149	0.000121039	0.00455082
GO:0048514	blood vessel morphogenesis	BP	0.410966	0.000124401	0.00463181
GO:0045429	positive regulation of nitric oxide biosynthetic process	BP	0.395484	0.000135691	0.00500361
GO:0031432	titin binding	MF	0.71035	0.000137299	0.00501469
GO:0017124	SH3 domain binding	MF	0.207924	0.000139309	0.00504009
GO:0006470	protein dephosphorylation	BP	0.163404	0.000149796	0.0052698
GO:0044297	cell body	CC	0.246794	0.000152529	0.0052698
GO:0001503	ossification	BP	0.270439	0.000152185	0.0052698
GO:0007411	axon guidance	BP	0.202791	0.00014774	0.0052698
GO:0006821	chloride transport	BP	0.264498	0.000150907	0.0052698
GO:0042176	regulation of protein catabolic process	BP	0.517361	0.000167707	0.00574248
GO:0005903	brush border	CC	0.279011	0.000180459	0.00607248
GO:0043235	receptor complex	CC	0.205003	0.000182095	0.00607248
GO:0001916	positive regulation of T cell mediated cytotoxicity	BP	0.566761	0.00018082	0.00607248
GO:0009725	response to hormone	BP	0.389293	0.000184159	0.00608836
GO:0005764	lysosome	CC	0.130943	0.000199122	0.00642425
GO:0032270	positive regulation of cellular protein metabolic process	BP	0.58463	0.000200127	0.00642425
GO:0015909	long-chain fatty acid transport	BP	0.697995	0.00020102	0.00642425
GO:0006886	intracellular protein transport	BP	0.140223	0.000196389	0.00642425
GO:0030426	growth cone	CC	0.196835	0.00020355	0.00645135
GO:0018108	peptidyl-tyrosine phosphorylation	BP	0.244377	0.000207066	0.00650901
GO:0005518	collagen binding	MF	0.291497	0.000214277	0.00668091
GO:0031982	vesicle	CC	0.210406	0.000224122	0.00693152
GO:0005540	hyaluronic acid binding	MF	0.469999	0.000229256	0.00703359
GO:0031965	nuclear membrane	CC	0.173436	0.000236626	0.00720208
GO:0048704	embryonic skeletal system morphogenesis	BP	0.370957	0.000250077	0.00755153
GO:0016055	Wnt signaling pathway	BP	0.159241	0.000253771	0.00757043
GO:0060070	canonical Wnt signaling pathway	BP	0.246479	0.000254651	0.00757043
GO:0001558	regulation of cell growth	BP	0.331657	0.000257803	0.00760518
GO:0030018	Z disc	CC	0.215769	0.000268142	0.0078498
GO:0050830	defense response to Gram-positive bacterium	BP	0.325471	0.000290362	0.00837246
GO:0001726	ruffle	CC	0.247943	0.000292841	0.00838094
GO:0010906	regulation of glucose metabolic process	BP	0.475078	0.000300475	0.0085357
GO:0007160	cell-matrix adhesion	BP	0.262385	0.000306124	0.00863137
GO:0045840	positive regulation of mitotic nuclear division	BP	0.441297	0.000308344	0.00863137
GO:0050729	positive regulation of inflammatory response	BP	0.359937	0.000327445	0.00909964
GO:0008134	transcription factor binding	MF	0.124921	0.000346871	0.0095018
GO:0005525	GTP binding	MF	0.118123	0.00034672	0.0095018
GO:0019433	triglyceride catabolic process	BP	0.822901	0.000349986	0.00951912
GO:0001656	metanephros development	BP	0.436525	0.000374738	0.0101206
GO:0010718	positive regulation of epithelial to mesenchymal transition	BP	0.380518	0.000379128	0.0101675
GO:0016605	PML body	CC	0.251222	0.000384037	0.0102277
GO:0006457	protein folding	BP	0.199554	0.00040765	0.0107816
GO:0031526	brush border membrane	CC	0.291814	0.000418903	0.0109203
GO:0007050	cell cycle arrest	BP	0.242907	0.000418298	0.0109203
GO:0006103	2-oxoglutarate metabolic process	BP	0.542043	0.000421435	0.0109203
GO:0046034	ATP metabolic process	BP	0.338989	0.000439394	0.0113092
GO:0048741	skeletal muscle fiber development	BP	0.421681	0.000466888	0.0118577
GO:0005044	scavenger receptor activity	MF	0.358106	0.000466055	0.0118577
GO:0007229	integrin-mediated signaling pathway	BP	0.276175	0.000471581	0.0118981
GO:0045444	fat cell differentiation	BP	0.286237	0.000490331	0.0122903
GO:0016853	isomerase activity	MF	0.200012	0.000497853	0.0123978
GO:0006816	calcium ion transport	BP	0.188271	0.00051284	0.0126887
GO:0006957	complement activation, alternative pathway	BP	0.749088	0.00053958	0.0130144
GO:0005758	mitochondrial intermembrane space	CC	0.271619	0.000534911	0.0130144
GO:0005741	mitochondrial outer membrane	CC	0.184651	0.000535746	0.0130144
GO:0045254	pyruvate dehydrogenase complex	CC	0.703367	0.000536918	0.0130144
GO:0008092	cytoskeletal protein binding	MF	0.271123	0.000551311	0.0132142
GO:0046597	negative regulation of viral entry into host cell	BP	0.483071	0.000590156	0.0140574
GO:0043209	myelin sheath	CC	0.150837	0.00061008	0.0144141
GO:0071944	cell periphery	CC	0.260178	0.000612645	0.0144141
GO:0010875	positive regulation of cholesterol efflux	BP	0.530004	0.000624648	0.0144309
GO:0007519	skeletal muscle tissue development	BP	0.304174	0.000617215	0.0144309
GO:0042752	regulation of circadian rhythm	BP	0.290855	0.000624314	0.0144309
GO:0009887	organ morphogenesis	BP	0.230276	0.000646276	0.0148411
GO:0010628	positive regulation of gene expression	BP	0.125716	0.000668146	0.015252
GO:0031594	neuromuscular junction	CC	0.255724	0.000707607	0.0160572
GO:0043410	positive regulation of MAPK cascade	BP	0.218924	0.0007162	0.0161566
GO:0046983	protein dimerization activity	MF	0.171773	0.000757872	0.0169967
GO:0033539	fatty acid beta-oxidation using acyl-CoA dehydrogenase	BP	0.46176	0.000779695	0.017284
GO:0007599	hemostasis	BP	0.392433	0.000775889	0.017284
GO:0001666	response to hypoxia	BP	0.197185	0.000792941	0.0173767
GO:0019900	kinase binding	MF	0.224469	0.000788805	0.0173767
GO:0014070	response to organic cyclic compound	BP	0.363928	0.000798007	0.0173884
GO:0021904	dorsal/ventral neural tube patterning	BP	0.521359	0.000822639	0.0178238
GO:0030017	sarcomere	CC	0.376151	0.000829515	0.0178719
GO:0019915	lipid storage	BP	0.398364	0.000843963	0.0180816
GO:0061025	membrane fusion	BP	0.382574	0.00085345	0.0181832
GO:0015758	glucose transport	BP	0.41551	0.000858209	0.0181836
GO:0008203	cholesterol metabolic process	BP	0.242605	0.000868624	0.0183031
GO:0030336	negative regulation of cell migration	BP	0.211041	0.000879627	0.0183335
GO:0010951	negative regulation of endopeptidase activity	BP	0.290956	0.000875131	0.0183335
GO:0005085	guanyl-nucleotide exchange factor activity	MF	0.162982	0.000885015	0.0183461
GO:0010468	regulation of gene expression	BP	0.148831	0.000898887	0.0185335
GO:0010942	positive regulation of cell death	BP	0.311617	0.000907732	0.0186158
GO:0005604	basement membrane	CC	0.204566	0.000924206	0.0187531
GO:0019221	cytokine-mediated signaling pathway	BP	0.22366	0.000922591	0.0187531
GO:0042742	defense response to bacterium	BP	0.295976	0.000951998	0.0191828
GO:0014069	postsynaptic density	CC	0.16379	0.000960926	0.0191935
GO:0043195	terminal bouton	CC	0.201657	0.000976183	0.0193972
GO:0014067	negative regulation of phosphatidylinositol 3-kinase signaling	BP	0.534941	0.000984472	0.0194611
GO:0031966	mitochondrial membrane	CC	0.249714	0.00102478	0.0201541
GO:0005230	extracellular ligand-gated ion channel activity	MF	0.340728	0.00104093	0.0203671
GO:0001569	patterning of blood vessels	BP	0.312364	0.00106667	0.020585
GO:0004709	MAP kinase kinase kinase activity	MF	0.334932	0.00107131	0.020585
GO:0048010	vascular endothelial growth factor receptor signaling pathway	BP	0.440573	0.00107353	0.020585
GO:0005254	chloride channel activity	MF	0.264834	0.00106745	0.020585
GO:0030855	epithelial cell differentiation	BP	0.356745	0.00108894	0.0207766
GO:0006635	fatty acid beta-oxidation	BP	0.369002	0.00111773	0.020929
GO:0005777	peroxisome	CC	0.186342	0.00112967	0.020929
GO:0016323	basolateral plasma membrane	CC	0.162131	0.00112065	0.020929
GO:0016525	negative regulation of angiogenesis	BP	0.266659	0.00110992	0.020929
GO:0001570	vasculogenesis	BP	0.257058	0.00110868	0.020929
GO:0048146	positive regulation of fibroblast proliferation	BP	0.2568	0.00112568	0.020929
GO:0007130	synaptonemal complex assembly	BP	0.603713	0.001142	0.0210556
GO:0008021	synaptic vesicle	CC	0.183004	0.00120618	0.0221326
GO:0003995	acyl-CoA dehydrogenase activity	MF	0.461731	0.00122233	0.0222163
GO:0006953	acute-phase response	BP	0.573532	0.00121858	0.0222163
GO:0030246	carbohydrate binding	MF	0.175055	0.00123245	0.0222945
GO:0055085	transmembrane transport	BP	0.111683	0.00127411	0.0229252
GO:0031234	extrinsic component of cytoplasmic side of plasma membrane	CC	0.261567	0.00128525	0.0229252
GO:0007166	cell surface receptor signaling pathway	BP	0.165338	0.00128084	0.0229252
GO:0042826	histone deacetylase binding	MF	0.198843	0.00130475	0.0231654
GO:0010033	response to organic substance	BP	0.296486	0.00132479	0.0234128
GO:0007264	small GTPase mediated signal transduction	BP	0.132165	0.00133301	0.02342
GO:0042612	MHC class I protein complex	CC	0.56996	0.00134352	0.02342
GO:0050665	hydrogen peroxide biosynthetic process	BP	0.768497	0.00134182	0.02342
GO:0005581	collagen trimer	CC	0.233326	0.0013938	0.0241865
GO:0010595	positive regulation of endothelial cell migration	BP	0.319454	0.00140427	0.0242585
GO:0004896	cytokine receptor activity	MF	0.3389	0.00142802	0.0245581
GO:0010890	positive regulation of sequestering of triglyceride	BP	0.709221	0.00146383	0.0249501
GO:0034707	chloride channel complex	CC	0.298191	0.00145787	0.0249501
GO:0045786	negative regulation of cell cycle	BP	0.337146	0.0015425	0.0260594
GO:0005901	caveola	CC	0.214359	0.0015741	0.0263213
GO:0032982	myosin filament	CC	0.56414	0.00157346	0.0263213
GO:0005750	mitochondrial respiratory chain complex III	CC	0.623376	0.00157859	0.0263213
GO:0030016	myofibril	CC	0.307918	0.00160381	0.026505
GO:0051897	positive regulation of protein kinase B signaling	BP	0.231001	0.00161035	0.026505
GO:0032755	positive regulation of interleukin-6 production	BP	0.303893	0.00160213	0.026505
GO:0005874	microtubule	CC	0.114711	0.00164899	0.0270251
GO:0042127	regulation of cell proliferation	BP	0.152126	0.00165784	0.0270545
GO:0048511	rhythmic process	BP	0.170525	0.00169591	0.0275585
GO:0032966	negative regulation of collagen biosynthetic process	BP	0.588057	0.00172423	0.0279005
GO:0030238	male sex determination	BP	0.618782	0.00177058	0.0283301
GO:1902042	negative regulation of extrinsic apoptotic signaling pathway via death domain receptors	BP	0.39618	0.00176312	0.0283301
GO:0019899	enzyme binding	MF	0.105268	0.0018084	0.0286579
GO:0030502	negative regulation of bone mineralization	BP	0.586357	0.00180153	0.0286579
GO:0052890	oxidoreductase activity, acting on the CH-CH group of donors, with a flavin as acceptor	MF	0.461701	0.00191702	0.0289007
GO:0032496	response to lipopolysaccharide	BP	0.210024	0.00191893	0.0289007
GO:0043406	positive regulation of MAP kinase activity	BP	0.272552	0.00195183	0.0289007
GO:0006882	cellular zinc ion homeostasis	BP	0.513068	0.00186823	0.0289007
GO:0003774	motor activity	MF	0.25269	0.00184828	0.0289007
GO:0000974	Prp19 complex	CC	0.494685	0.00185337	0.0289007
GO:0001518	voltage-gated sodium channel complex	CC	0.533074	0.00191659	0.0289007
GO:0017144	drug metabolic process	BP	0.554082	0.00205814	0.0300112
GO:0045216	cell-cell junction organization	BP	0.401291	0.00204305	0.0300112
GO:0045202	synapse	CC	0.0893698	0.00207682	0.0300197
GO:0043407	negative regulation of MAP kinase activity	BP	0.294563	0.00207289	0.0300197
GO:0006641	triglyceride metabolic process	BP	0.347228	0.0020822	0.0300197
GO:0008083	growth factor activity	MF	0.204703	0.00211264	0.0303445
GO:0005765	lysosomal membrane	CC	0.145983	0.00216376	0.0305075
GO:0042383	sarcolemma	CC	0.183372	0.00213714	0.0305075
GO:0072372	primary cilium	CC	0.301437	0.00216334	0.0305075
GO:0046977	TAP binding	MF	0.692835	0.00214084	0.0305075
GO:0031017	exocrine pancreas development	BP	0.647612	0.00215812	0.0305075
GO:0009408	response to heat	BP	0.32359	0.00220199	0.0309327
GO:0030949	positive regulation of vascular endothelial growth factor receptor signaling pathway	BP	0.48838	0.00222812	0.0310421
GO:0071407	cellular response to organic cyclic compound	BP	0.279018	0.00224183	0.0310421
GO:0000400	four-way junction DNA binding	MF	0.52734	0.00224215	0.0310421
GO:0016459	myosin complex	CC	0.282184	0.00225399	0.0310937
GO:0055072	iron ion homeostasis	BP	0.304494	0.00227043	0.0312083
GO:0040037	negative regulation of fibroblast growth factor receptor signaling pathway	BP	0.526648	0.00228463	0.0312913
GO:0060452	positive regulation of cardiac muscle contraction	BP	0.689304	0.00231963	0.0316576
GO:0048873	homeostasis of number of cells within a tissue	BP	0.35738	0.00232791	0.0316579
GO:0001824	blastocyst development	BP	0.379445	0.00236648	0.0320688
GO:0005667	transcription factor complex	CC	0.129672	0.00243248	0.0327318
GO:0001047	core promoter binding	MF	0.237074	0.0024275	0.0327318
GO:0031256	leading edge membrane	CC	0.68604	0.00249461	0.0334505
GO:0030828	positive regulation of cGMP biosynthetic process	BP	0.641147	0.00250535	0.0334775
GO:0034097	response to cytokine	BP	0.264407	0.00255237	0.0339872
GO:0004714	transmembrane receptor protein tyrosine kinase activity	MF	0.251225	0.00258475	0.0342217
GO:0045740	positive regulation of DNA replication	BP	0.305818	0.00258782	0.0342217
GO:0042475	odontogenesis of dentin-containing tooth	BP	0.272707	0.00261632	0.0342813
GO:0019933	cAMP-mediated signaling	BP	0.354325	0.00261577	0.0342813
GO:0010763	positive regulation of fibroblast migration	BP	0.521549	0.00261915	0.0342813
GO:2001214	positive regulation of vasculogenesis	BP	0.638815	0.00264107	0.0344507
GO:0048306	calcium-dependent protein binding	MF	0.237045	0.00272239	0.035283
GO:0001077	transcriptional activator activity, RNA polymerase II core promoter proximal region sequence-specific binding	MF	0.130513	0.00272328	0.035283
GO:1902476	chloride transmembrane transport	BP	0.274765	0.00275525	0.035577
GO:0012506	vesicle membrane	CC	0.352838	0.0027672	0.0356115
GO:0071813	lipoprotein particle binding	MF	0.734319	0.00279227	0.0358139
GO:0005520	insulin-like growth factor binding	MF	0.401709	0.00281358	0.0359669
GO:0019898	extrinsic component of membrane	CC	0.199051	0.00283377	0.0361046
GO:0045907	positive regulation of vasoconstriction	BP	0.31729	0.00286886	0.0362109
GO:0005813	centrosome	CC	0.0920423	0.00287043	0.0362109
GO:0042288	MHC class I protein binding	MF	0.540303	0.00294172	0.0369885
GO:0001649	osteoblast differentiation	BP	0.194746	0.00298836	0.0374522
GO:0045785	positive regulation of cell adhesion	BP	0.269325	0.00308308	0.0385134
GO:0051289	protein homotetramerization	BP	0.238841	0.00309756	0.0385686
GO:0001708	cell fate specification	BP	0.408697	0.00314578	0.0389163
GO:0045668	negative regulation of osteoblast differentiation	BP	0.297167	0.0031404	0.0389163
GO:0019864	IgG binding	MF	0.727739	0.00319682	0.0394206
GO:0043197	dendritic spine	CC	0.164485	0.00325526	0.0397232
GO:0000187	activation of MAPK activity	BP	0.219215	0.00327092	0.0397232
GO:0042593	glucose homeostasis	BP	0.188979	0.00328351	0.0397232
GO:0010862	positive regulation of pathway-restricted SMAD protein phosphorylation	BP	0.324454	0.00326268	0.0397232
GO:0045060	negative thymic T cell selection	BP	0.593048	0.00328085	0.0397232
GO:0046549	retinal cone cell development	BP	0.593176	0.00327113	0.0397232
GO:0015026	coreceptor activity	MF	0.492049	0.00334644	0.040278
GO:0006851	mitochondrial calcium ion transport	BP	0.561488	0.00335037	0.040278
GO:0071230	cellular response to amino acid stimulus	BP	0.270421	0.00339037	0.0406314
GO:0043507	positive regulation of JUN kinase activity	BP	0.312842	0.00344777	0.0411906
GO:0001934	positive regulation of protein phosphorylation	BP	0.143905	0.00349027	0.0414552
GO:0043536	positive regulation of blood vessel endothelial cell migration	BP	0.428677	0.00349154	0.0414552
GO:0046928	regulation of neurotransmitter secretion	BP	0.428513	0.00350892	0.0415331
GO:0042310	vasoconstriction	BP	0.454943	0.00364587	0.0428893
GO:0042535	positive regulation of tumor necrosis factor biosynthetic process	BP	0.558088	0.00363625	0.0428893
GO:0006952	defense response	BP	0.367149	0.00366029	0.0429273
GO:0048738	cardiac muscle tissue development	BP	0.37529	0.00367404	0.0429571
GO:0043204	perikaryon	CC	0.186129	0.00371137	0.0432617
GO:0003707	steroid hormone receptor activity	MF	0.268265	0.00375281	0.0436123
GO:0008283	cell proliferation	BP	0.134183	0.00379158	0.0439297
GO:0043569	negative regulation of insulin-like growth factor receptor signaling pathway	BP	0.586118	0.00384669	0.0444339
GO:0050765	negative regulation of phagocytosis	BP	0.585838	0.00387156	0.0445869
GO:0010745	negative regulation of macrophage derived foam cell differentiation	BP	0.585542	0.00389745	0.0447507
GO:0000287	magnesium ion binding	MF	0.139807	0.00395285	0.0452513
GO:0006812	cation transport	BP	0.21425	0.00397484	0.0453676
GO:0000794	condensed nuclear chromosome	CC	0.319368	0.0039894	0.0453987
GO:0060337	type I interferon signaling pathway	BP	0.619996	0.00401951	0.045606
GO:0032587	ruffle membrane	CC	0.240111	0.00409366	0.0460386
GO:0006122	mitochondrial electron transport, ubiquinol to cytochrome c	BP	0.527198	0.00408087	0.0460386
GO:0035909	aorta morphogenesis	BP	0.484573	0.00408816	0.0460386
GO:0060718	chorionic trophoblast cell differentiation	BP	0.715438	0.00410882	0.0460741
GO:0051260	protein homooligomerization	BP	0.138855	0.0041403	0.0462917
GO:0055091	phospholipid homeostasis	BP	0.617655	0.00423162	0.047015
GO:0005759	mitochondrial matrix	CC	0.182894	0.0043101	0.047015
GO:0030863	cortical cytoskeleton	CC	0.347733	0.00429334	0.047015
GO:0043401	steroid hormone mediated signaling pathway	BP	0.259617	0.00425926	0.047015
GO:0002020	protease binding	MF	0.191671	0.00424025	0.047015
GO:0043434	response to peptide hormone	BP	0.370533	0.00431532	0.047015
GO:0004872	receptor activity	MF	0.181977	0.00429077	0.047015
GO:0010216	maintenance of DNA methylation	BP	0.61695	0.00429676	0.047015
GO:0010838	positive regulation of keratinocyte proliferation	BP	0.660052	0.00433708	0.0471181
GO:0002250	adaptive immune response	BP	0.226186	0.00443494	0.0480452
GO:0051087	chaperone binding	MF	0.216999	0.00449477	0.0485562
GO:0042608	T cell receptor binding	MF	0.500227	0.00455814	0.048705
GO:0006694	steroid biosynthetic process	BP	0.26731	0.00453504	0.048705
GO:0007263	nitric oxide mediated signal transduction	BP	0.522972	0.0045263	0.048705
GO:0007131	reciprocal meiotic recombination	BP	0.447006	0.0045608	0.048705
GO:0048667	cell morphogenesis involved in neuron differentiation	BP	0.548428	0.00457204	0.048705
GO:0042060	wound healing	BP	0.225459	0.00461232	0.0489979
GO:0008202	steroid metabolic process	BP	0.22345	0.00464658	0.0490899
GO:0051024	positive regulation of immunoglobulin secretion	BP	0.613402	0.00463682	0.0490899
GO:0051496	positive regulation of stress fiber assembly	BP	0.287752	0.00470557	0.0491909
GO:0001944	vasculature development	BP	0.368068	0.00468604	0.0491909
GO:0051603	proteolysis involved in cellular protein catabolic process	BP	0.272918	0.0047331	0.0491909
GO:0050900	leukocyte migration	BP	0.461755	0.00469254	0.0491909
GO:0004890	GABA-A receptor activity	MF	0.431472	0.00473235	0.0491909
GO:0035458	cellular response to interferon-beta	BP	0.33837	0.00471999	0.0491909
GO:0030175	filopodium	CC	0.234928	0.00477284	0.0494699

## Sheet: Foglio2
gene_id	gene_name	M175_wt	M201_wt	wt1_1m	wt2_1m	wt_2m	M185_ko	M200_ko	M241_ko	KO1_1m	KO2_1m	KO_2m	logFC	logCPM	LR	PValue	FDR	Gene expression in retina by Siegert et al. Nature Neuroscience 2012)
ENSMUSG00000027513	Pck1	3163.82	1820.56	15.2172	905.172	195.201	1651.73	37.8823	6.3506	34.2518	15.5106	11.6534	-4.24995	4.64745	24.6232	6.97066e-07	0.00217889	yes
ENSMUSG00000061780	Cfd	2979.94	1079.53	58.6948	731.763	430.895	1087.45	208.697	24.344	61.011	47.5014	34.9601	-3.16526	4.56375	27.7405	1.38726e-07	0.000746878	yes
ENSMUSG00000030278	Cidec	941.404	502.152	14.1302	275.487	124.596	435.977	64.0556	3.1753	19.2666	14.5412	17.48	-3.15618	3.04883	21.2377	4.05713e-06	0.00495826	yes
ENSMUSG00000030546	Plin1	583.319	365.941	13.0433	201.696	43.6087	279.025	27.5508	5.29217	7.49258	16.4801	9.71113	-3.01033	2.38305	20.6595	5.48655e-06	0.00612495	yes
ENSMUSG00000022878	Adipoq	1030.27	629.215	8.69552	227.523	103.83	480.82	74.3871	16.9349	21.4074	21.3271	13.5956	-2.88511	3.18559	22.8788	1.72548e-06	0.00291594	yes
ENSMUSG00000031722	Hp	497.097	335.446	10.8694	170.95	69.5662	244.147	65.4331	4.23373	10.7037	7.75532	6.79779	-2.86355	2.29987	21.2062	4.12422e-06	0.00495826	yes
ENSMUSG00000025479	Cyp2e1	720.57	946.363	31.5213	273.028	156.784	729.95	138.443	22.2271	25.6889	14.5412	29.1334	-2.65868	3.33895	26.5842	2.52301e-07	0.000985802	yes
ENSMUSG00000019577	Pdk4	3635.4	2577.85	315.213	3224.68	1294.76	2125.08	489.715	245.556	330.744	111.483	493.326	-2.2629	5.61564	21.7842	3.05105e-06	0.00433499	yes
ENSMUSG00000020264	Slc36a2	463.664	292.753	27.1735	147.582	49.8385	249.13	42.015	28.5777	25.6889	19.3883	16.5089	-2.14825	2.23157	22.7873	1.80956e-06	0.00291594	yes
ENSMUSG00000062515	Fabp4	4765.97	3290.42	154.346	1440.16	426.742	2731.71	561.347	210.628	233.34	180.311	152.465	-1.95661	5.60556	16.419	5.07747e-05	0.0319849	yes
ENSMUSG00000052974	Cyp2f2	4026.92	933.149	209.779	1041.69	497.347	1117.35	920.885	574.729	119.881	61.0732	473.903	-1.69069	5.23849	15.5733	7.93677e-05	0.0394322	yes
ENSMUSG00000032942	Ucp3	751.364	389.32	56.5209	394.783	261.652	490.785	146.708	75.1488	92.0517	39.746	122.36	-1.67653	3.31824	16.1461	5.86394e-05	0.0339435	yes
ENSMUSG00000000440	Pparg	139.891	125.03	22.8257	57.8031	26.9959	236.673	35.816	16.9349	10.7037	10.6636	20.3934	-1.53952	1.0487	15.6315	7.6961e-05	0.0394322	yes
ENSMUSG00000029321	Slc10a6	58.0679	55.9076	24.9996	43.0449	24.9193	66.0194	34.4385	2.11687	8.56295	8.72474	7.76891	-1.42605	0.326383	13.0318	0.000306239	0.085741	yes
ENSMUSG00000037095	Lrg1	126.694	88.4357	64.1295	100.848	62.2981	67.265	50.2802	31.753	27.8296	31.0213	31.0756	-1.2193	1.34979	27.6769	1.43364e-07	0.000746878	yes
ENSMUSG00000002289	Angptl4	572.761	426.931	97.8246	375.105	227.388	386.151	128.8	157.707	86.6999	96.9416	212.674	-1.21444	3.34753	14.6757	0.000127682	0.0514232	yes
ENSMUSG00000023019	Gpd1	2546.19	2539.22	403.255	1758.69	603.254	2167.43	771.422	555.677	499.862	267.559	332.121	-1.20912	5.38314	15.439	8.52129e-05	0.0403573	yes
ENSMUSG00000024990	Rbp4	155.728	78.2707	24.9996	50.424	59.1832	37.3694	42.015	29.6361	32.1111	18.4189	23.3067	-1.20769	0.963727	18.9586	1.33585e-05	0.0130488	yes
ENSMUSG00000024164	C3	4798.52	678.007	347.821	618.616	707.084	661.439	455.277	279.426	305.055	160.923	305.901	-1.17998	4.35521	15.0988	0.000102028	0.0455598	yes
ENSMUSG00000039084	Chad	596.516	173.822	445.645	464.885	697.739	206.778	134.999	359.867	205.511	147.351	333.092	-1.14572	3.80976	16.3302	5.32092e-05	0.0319849	yes
ENSMUSG00000002831	Plin4	3989.09	3065.77	1045.64	2095.67	1617.67	3025.68	1719.86	468.886	726.781	508.943	931.298	-1.10916	6.12898	17.1942	3.37459e-05	0.025115	yes
ENSMUSG00000033825	Tpsb2	101.179	57.9406	22.8257	44.2747	28.0342	66.0194	24.7957	29.6361	21.4074	9.69416	15.5378	-1.10775	0.655668	13.6618	0.000218864	0.0743615	yes
ENSMUSG00000079017	Ifi27l2a	578.92	401.518	144.563	194.317	115.252	254.112	88.1625	85.7331	120.952	92.0945	81.5735	-1.09709	2.98833	14.312	0.000154876	0.0562921	yes
ENSMUSG00000073490	AI607873	184.762	136.211	80.4336	105.767	99.677	123.319	84.0299	62.4476	52.4481	24.2354	40.7868	-1.09334	1.89184	22.7286	1.86572e-06	0.00291594
ENSMUSG00000046721	Rpl14-ps1	60.7074	39.6436	33.6951	50.424	42.5704	51.0716	28.2396	15.8765	19.2666	18.4189	15.5378	-1.08214	0.499004	16.5482	4.74295e-05	0.0319849	yes
ENSMUSG00000049241	Gpr81	118.775	69.1221	24.9996	92.239	36.3406	58.5455	39.2599	41.2789	18.1963	16.4801	23.3067	-1.00873	0.954641	13.1373	0.000289478	0.085741	yes
ENSMUSG00000040170	Fmo2	382.721	354.759	152.172	243.511	152.63	331.342	266.554	106.902	89.911	47.5014	84.4869	-0.971812	3.01779	14.6663	0.000128319	0.0514232	yes
ENSMUSG00000074874	Ctla2b	79.1836	43.7096	27.1735	35.6658	39.4555	37.3694	38.5711	19.0518	20.337	18.4189	18.4512	-0.888118	0.559339	12.572	0.000391577	0.098709	yes
ENSMUSG00000024011	Pi16	4312.86	3062.72	898.9	2239.56	1405.86	3511.48	1868.63	1091.24	1112.11	732.878	590.437	-0.887869	6.19647	12.9696	0.000316593	0.085741	yes
ENSMUSG00000021356	Irf4	129.333	85.3862	38.0429	52.8837	66.4513	47.3346	44.77	38.1036	31.0407	34.899	41.7579	-0.882802	1.17229	14.3586	0.000151084	0.0562213	yes
ENSMUSG00000006014	Prg4	246.349	116.898	186.954	297.625	224.273	90.9323	88.1625	113.252	168.048	91.1251	127.216	-0.876465	2.68841	16.0419	6.19567e-05	0.0345829	yes
ENSMUSG00000024529	Lox	766.321	305.967	321.734	598.939	289.686	388.642	306.503	433.958	210.863	180.311	104.88	-0.873133	3.81415	12.9893	0.000313278	0.085741	yes
ENSMUSG00000018339	Gpx3	9594.41	4368.93	3901.03	3806.4	4657.82	3399.37	3228.95	3194.35	1878.5	2032.86	4903.15	-0.863865	7.23349	20.0779	7.4349e-06	0.00774667	yes
ENSMUSG00000019326	Aoc3	535.809	382.205	174.997	282.866	179.626	307.675	160.483	158.765	151.992	151.229	121.389	-0.8488	3.26107	16.3406	5.29186e-05	0.0319849	yes
ENSMUSG00000025509	Pnpla2	2853.25	2169.22	777.162	1784.52	1021.69	2061.55	997.339	703.858	848.803	724.153	728.335	-0.847443	5.73046	13.3825	0.000253981	0.0810096	yes
ENSMUSG00000027075	Slc43a1	111.737	91.4852	79.3466	122.985	92.4089	107.126	73.6984	68.7982	38.5333	39.746	38.8445	-0.844249	1.65331	13.0964	0.00029586	0.085741	yes
ENSMUSG00000032548	Slco2a1	154.848	119.947	82.6075	148.812	111.098	112.108	82.6524	93.1421	52.4481	46.5319	51.469	-0.824311	1.94876	15.541	8.07365e-05	0.0394322	yes
ENSMUSG00000039911	Spsb1	743.446	512.317	464.123	473.494	481.772	533.137	380.89	246.615	293.281	257.865	265.114	-0.775787	4.09648	24.1588	8.87097e-07	0.00231074	yes
ENSMUSG00000075707	Dio3	134.612	133.162	151.085	103.308	124.596	78.4758	102.627	83.6162	57.7999	56.2261	84.4869	-0.771836	2.05124	17.2326	3.3071e-05	0.025115	yes
ENSMUSG00000044456	Rin3	203.238	191.102	123.911	148.812	129.788	200.549	119.157	66.6813	90.9814	67.8591	78.6602	-0.75315	2.37434	12.5236	0.000401854	0.0996917	yes
ENSMUSG00000021281	Tnfaip2	601.795	454.376	165.215	285.326	233.618	408.573	267.931	230.738	158.415	92.0945	186.454	-0.71548	3.51635	12.9136	0.000326207	0.0864116	yes
ENSMUSG00000055172	C1ra	900.053	504.185	398.907	555.894	477.619	594.174	428.415	478.412	293.281	243.323	302.987	-0.688745	4.24781	18.5018	1.69744e-05	0.0139627	yes
ENSMUSG00000001918	Slc1a5	1392.75	919.934	472.819	874.426	527.457	792.232	542.751	498.522	430.288	371.286	431.174	-0.682974	4.68138	14.7279	0.000124193	0.0514232	yes
ENSMUSG00000024610	Cd74	1120.01	569.241	756.51	683.799	751.731	639.017	510.378	557.794	618.673	290.825	453.51	-0.667078	4.69828	13.871	0.000195793	0.0695465	yes
ENSMUSG00000033880	Lgals3bp	2118.6	1195.41	1682.58	1523.79	1520.07	1144.75	930.528	1360.09	914.095	1373.66	757.468	-0.653542	5.73558	15.246	9.43745e-05	0.0433817	yes
ENSMUSG00000022032	Scara5	902.693	973.809	466.297	977.734	501.5	883.165	718.387	540.859	361.785	289.855	283.565	-0.612813	4.58532	12.9971	0.00031197	0.085741	yes
ENSMUSG00000021876	Rnase4	1266.06	901.637	532.601	832.611	645.824	865.725	819.636	629.768	396.037	318.938	477.788	-0.60364	4.81071	15.7785	7.12083e-05	0.0383764
ENSMUSG00000023224	Serping1	3931.02	1995.39	1617.37	2385.92	2159.67	2308.19	1729.5	2211.07	1433.22	1148.76	1554.75	-0.571091	6.3561	12.9955	0.000312233	0.085741	yes
ENSMUSG00000020101	4632428N05Rik	467.183	295.802	258.692	365.267	254.384	293.973	211.452	256.141	192.666	185.158	216.558	-0.568654	3.46287	12.6105	0.000383576	0.0982772
ENSMUSG00000045954	Sdpr	1332.92	1069.36	517.384	703.476	608.445	1022.68	741.805	575.788	420.655	375.164	503.037	-0.559742	4.84374	14.497	0.000140385	0.0548518	yes
ENSMUSG00000025780	Itih5	1429.7	1146.61	890.204	1137.61	839.986	1301.7	1047.62	772.656	705.373	498.28	524.401	-0.55302	5.21012	13.0428	0.000304458	0.085741	yes
ENSMUSG00000020427	Igfbp3	1348.76	904.687	815.205	841.22	729.926	839.567	701.856	658.345	605.829	570.986	473.903	-0.552166	4.94002	18.5944	1.61697e-05	0.0139627	yes
ENSMUSG00000038521	C1s	1288.05	879.274	565.209	864.587	684.241	915.551	742.494	874.266	459.188	360.623	467.106	-0.534597	4.88273	13.5865	0.000227814	0.0757555	yes
ENSMUSG00000028073	Pear1	342.249	297.835	326.082	354.198	291.763	242.901	224.539	220.154	222.637	221.027	213.645	-0.524909	3.44615	18.5037	1.69574e-05	0.0139627	yes
ENSMUSG00000064215	Ifi27l1	1366.36	1085.62	681.512	962.976	688.394	905.586	668.107	855.214	544.818	531.24	577.812	-0.522708	5.02014	16.5905	4.63821e-05	0.0319849
ENSMUSG00000020473	Aebp1	2203.94	1387.53	1688.02	2260.47	1937.47	1513.46	1149.56	1764.41	1320.84	1103.19	1381.89	-0.512818	6.02325	12.3654	0.000437357	0.104028	yes
ENSMUSG00000042286	Stab1	1176.32	737.981	867.378	1020.78	917.859	792.232	630.913	786.416	599.407	697.979	629.281	-0.496031	5.02629	14.9519	0.000110284	0.0478786	yes
ENSMUSG00000006369	Fbln1	5381.84	3116.6	3628.21	3860.51	3685.97	3228.72	2967.91	3329.83	2362.3	2397.36	3125.04	-0.492987	7.08804	14.4106	0.000146972	0.0560252	yes
ENSMUSG00000040488	Ltbp4	2740.63	1808.36	1639.11	2304.75	1711.12	1970.62	1360.32	1518.85	1448.21	1295.14	1270.22	-0.482987	6.12142	12.6913	0.000367357	0.0956903	yes
ENSMUSG00000024913	Lrp5	1168.4	847.763	856.509	1135.16	924.089	868.217	792.774	710.209	624.025	708.643	676.866	-0.442803	5.08586	13.4643	0.000243144	0.0791686	yes
ENSMUSG00000046768	Rhoj	1263.42	901.637	753.25	831.381	833.757	852.023	818.947	844.63	595.125	570.986	659.386	-0.390699	5.0335	12.9602	0.000318189	0.085741	yes
ENSMUSG00000086164	Gm13029	87.9817	109.782	151.085	153.732	141.209	127.056	141.198	166.174	308.266	364.5	147.609	0.760325	2.78879	13.7539	0.000208383	0.0723736
ENSMUSG00000090639	Gm20425	224.353	97.5842	157.606	163.571	152.63	200.549	250.712	216.979	267.592	419.757	299.103	0.933246	3.14935	23.2265	1.43998e-06	0.00291594
