# Supplementary material for: MiR-211 is essential for adult cone photoreceptor maintenance and visual function
Source: Sci Rep. 2017 Dec 5;7:17004. doi: 10.1038/s41598-017-17331-z (PMC5717140; doi:10.1038/s41598-017-17331-z)
Supplement: Supplementary file 3 — Supplementary Table 2 [file 41598_2017_17331_MOESM3_ESM.xlsx]

## Sheet: Foglio1
GENE	PRIMER SEQUENCE
Trpm1 anti-sense	Forward 5' cttcatcttggctgacaacg 3'
	Reverse 5' cggaagcttttccgagtgtag 3'
Trpm1 sense	Forward 5' aaaaagagagagggggaccag 3'
	Reverse 5' cggacacgatgtatgggatg 3'
Hprt	Forward 5’ agcttgctggtgaaaaggac 3’
	Reverse 5’ gtcaagggcatatccaacaac 3’
Trpm1 ex. 4-5	Forward 5’ gaaaggtctgatcaaggctg 3’
	Reverse 5’ ggaggagtggtctttcaagg 3’
Trpm1 ex. 6-7	Forward 5’ gtgaagcttcgaagacagct 3’
	Reverse 5’ gaaaccacgttaggaccacc 3’
Trpm1 ex. 19-20	Forward 5’ gcagaggagcattcccattg 3’
	Reverse 5’ tgaacagcagcaagtagccc 3’
CHOP	Forward 5' gtcctcagatgaaattgggg 3'
CHOP	Reverse 5' tcctctgtcagccaagctag 3'
Plin	Forward 5' tctggctctgggaagcatgc 3'
Plin	Reverse 5' tgctgaccctcctcacaagg 3'
Fbp4	Forward 5' gcgtggaattcgatgaaatc 3'
Fbp4	Reverse 5' tgtggtcgactttccatccc 3'
Cidec	Forward 5' cgtgttagcaccgcagatcg 3'
Cidec	Reverse 5' ccacgattgtgccatcttcc 3'
Pck1	Forward 5' agcagagagacacagtgccc 3'
Pck1	Reverse 5' tgggatgacatacatggtgc 3'
